# Supplementary material for: Comparative Assessment of the Anti-Helicobacter pylori Activity and Gastroprotective Effects of Three Herbal Formulas for Functional Dyspepsia In Vitro
Source: Cells. 2024 May 24;13(11):901. doi: 10.3390/cells13110901 (PMC11172274; doi:10.3390/cells13110901)
Supplement: Supplementary file 1 [file cells-13-00901-s001.zip]

Archive with 1 entries (1 files):
- cells-3001962-supplementary.pdf
